# Supplementary material for: Improving Protein Expression Prediction Using Extra Features and Ensemble Averaging
Source: PLoS One. 2016 Mar 2;11(3):e0150369. doi: 10.1371/journal.pone.0150369 (PMC4775025; doi:10.1371/journal.pone.0150369)
Supplement: S1 Software — (ZIP) [file pone.0150369.s001.zip]

Archive with 127 entries (109 files):
- Data/
- Data/Data_Codon_WithNorm_MFE.mat
- Data/Kudla_Dataset_WithEnergy.mat
- Data/ReadmeData.txt
- Data/ReadmeData.txt~
- EnsembleAveraging/
- EnsembleAveraging/EnsembleAveragingSVM.m
- EnsembleAveraging/FindSeq.m
- EnsembleAveraging/GetFinalSVM.m
- EnsembleAveraging/ReadmeEnsembleAveraging.txt
- EnsembleAveraging/ReadmeEnsembleAveraging.txt~
- EnsembleAveraging/UndoSeq.m
- Features/
- Features/CodonBiasArray.m
- Features/ReadmeFeatures.txt
- Features/ReadmeFeatures.txt~
- Features/codoncountArray.m
- Features/nt2codons.m
- FinalCodonModel/
- FinalCodonModel/CodonBiasArray.m
- FinalCodonModel/Data_Codon_WithNorm_MFE.mat
- FinalCodonModel/EXAMPLE.txt
- FinalCodonModel/EXAMPLE.txt~
- FinalCodonModel/FinalEnsembleAveragingResults.m
- FinalCodonModel/FinalEnsembleAveragingResults.m~
- FinalCodonModel/Kudla_Dataset_WithEnergy.mat
- FinalCodonModel/Kudla_FinalModels.mat
- FinalCodonModel/ReadmeFinalCodonModel.txt
- FinalCodonModel/ReadmeFinalCodonModel.txt~
- FinalCodonModel/Welch_FinalModels.mat
- FinalCodonModel/codoncountArray.m
- FinalCodonModel/nt2codons.m
- PLS/
- PLS/PLSWithNFoldCrossVal.m
- PLS/ReadResultsPLSTestSet2.m
- PLS/ReadmePLS.txt
- PLS/ReadmePLS.txt~
- PLS/ScriptToRunPLSWithNFoldCrossVal2.m
- ReadmeGeneral.txt
- SVM/
- SVM/FinalTestResultsSVM.m
- SVM/ReadNFoldCrossValResultsSVM.m
- SVM/ReadResultsSVMTestSet2.m
- SVM/ReadmeSVM.txt
- SVM/ReadmeSVM.txt~
- SVM/SVMWithNFoldCrossVal3.m
- SVM/ScriptToRunSVMWithNFoldCrossVal2.m
- SVM/npermutek.m
- libSVM/
- libSVM/libsvm-3.19/
- libSVM/libsvm-3.19/COPYRIGHT
- libSVM/libsvm-3.19/FAQ.html
- libSVM/libsvm-3.19/Makefile
- libSVM/libsvm-3.19/Makefile.win
- libSVM/libsvm-3.19/README
- libSVM/libsvm-3.19/heart_scale
- libSVM/libsvm-3.19/java/
- libSVM/libsvm-3.19/java/Makefile
- libSVM/libsvm-3.19/java/libsvm/
- libSVM/libsvm-3.19/java/libsvm.jar
- libSVM/libsvm-3.19/java/libsvm/svm.java
- libSVM/libsvm-3.19/java/libsvm/svm.m4
- libSVM/libsvm-3.19/java/libsvm/svm_model.java
- libSVM/libsvm-3.19/java/libsvm/svm_node.java
- libSVM/libsvm-3.19/java/libsvm/svm_parameter.java
- libSVM/libsvm-3.19/java/libsvm/svm_print_interface.java
- libSVM/libsvm-3.19/java/libsvm/svm_problem.java
- libSVM/libsvm-3.19/java/svm_predict.java
- libSVM/libsvm-3.19/java/svm_scale.java
- libSVM/libsvm-3.19/java/svm_toy.java
- libSVM/libsvm-3.19/java/svm_train.java
- libSVM/libsvm-3.19/java/test_applet.html
- libSVM/libsvm-3.19/matlab/
- libSVM/libsvm-3.19/matlab/Makefile
- libSVM/libsvm-3.19/matlab/README
- libSVM/libsvm-3.19/matlab/libsvmread.c
- libSVM/libsvm-3.19/matlab/libsvmread.mexw64
- libSVM/libsvm-3.19/matlab/libsvmwrite.c
- libSVM/libsvm-3.19/matlab/libsvmwrite.mexw64
- libSVM/libsvm-3.19/matlab/make.m
- libSVM/libsvm-3.19/matlab/svm_model_matlab.c
- libSVM/libsvm-3.19/matlab/svm_model_matlab.h
- libSVM/libsvm-3.19/matlab/svmpredict.c
- libSVM/libsvm-3.19/matlab/svmpredict.mexw64
- libSVM/libsvm-3.19/matlab/svmtrain.c
- libSVM/libsvm-3.19/matlab/svmtrain.mexw64
- libSVM/libsvm-3.19/python/
- libSVM/libsvm-3.19/python/Makefile
- libSVM/libsvm-3.19/python/README
- libSVM/libsvm-3.19/python/svm.py
- libSVM/libsvm-3.19/python/svmutil.py
- libSVM/libsvm-3.19/svm-predict.c
- libSVM/libsvm-3.19/svm-scale.c
- libSVM/libsvm-3.19/svm-toy/
- libSVM/libsvm-3.19/svm-toy/gtk/
- libSVM/libsvm-3.19/svm-toy/gtk/Makefile
- libSVM/libsvm-3.19/svm-toy/gtk/callbacks.cpp
- libSVM/libsvm-3.19/svm-toy/gtk/callbacks.h
- libSVM/libsvm-3.19/svm-toy/gtk/interface.c
- libSVM/libsvm-3.19/svm-toy/gtk/interface.h
- libSVM/libsvm-3.19/svm-toy/gtk/main.c
- libSVM/libsvm-3.19/svm-toy/gtk/svm-toy.glade
- libSVM/libsvm-3.19/svm-toy/qt/
- libSVM/libsvm-3.19/svm-toy/qt/Makefile
- libSVM/libsvm-3.19/svm-toy/qt/svm-toy.cpp
- libSVM/libsvm-3.19/svm-toy/windows/
- libSVM/libsvm-3.19/svm-toy/windows/svm-toy.cpp
- libSVM/libsvm-3.19/svm-train.c
- libSVM/libsvm-3.19/svm.cpp
- libSVM/libsvm-3.19/svm.def
- libSVM/libsvm-3.19/svm.h
- libSVM/libsvm-3.19/tools/
- libSVM/libsvm-3.19/tools/README
- libSVM/libsvm-3.19/tools/checkdata.py
- libSVM/libsvm-3.19/tools/easy.py
- libSVM/libsvm-3.19/tools/grid.py
- libSVM/libsvm-3.19/tools/subset.py
- libSVM/libsvm-3.19/windows/
- libSVM/libsvm-3.19/windows/libsvm.dll
- libSVM/libsvm-3.19/windows/libsvmread.mexw64
- libSVM/libsvm-3.19/windows/libsvmwrite.mexw64
- libSVM/libsvm-3.19/windows/svm-predict.exe
- libSVM/libsvm-3.19/windows/svm-scale.exe
- libSVM/libsvm-3.19/windows/svm-toy.exe
- libSVM/libsvm-3.19/windows/svm-train.exe
- libSVM/libsvm-3.19/windows/svmpredict.mexw64
- libSVM/libsvm-3.19/windows/svmtrain.mexw64
