# Supplementary material for: Improving Protein Expression Prediction Using Extra Features and Ensemble Averaging
Source: PLoS One. 2016 Mar 2;11(3):e0150369. doi: 10.1371/journal.pone.0150369 (PMC4775025; doi:10.1371/journal.pone.0150369)
Supplement: S1 Software — (ZIP) [file pone.0150369.s001.zip › Data/ReadmeData.txt]

From the article: "Improving Protein Expression Prediction Using Extra Features and Ensemble Averaging" 
Submitted to: PLOS ONE
Authors: Armando Fernandes and Susana Vinga
Email: arm.fernandes@gmail.com
Affiliation: IDMEC, Instituto Superior Técnico, Universidade de Lisboa, Av. Rovisco Pais 1, 1049-001 Lisboa, Portugal.
Date: 30/06/2015

DISCLAIMER: Use this software at your own risk. No warranty is provided.


Kudla/Supek and Smuk dataset, "Kudla_Dataset_WithEnergy.mat" contains the protein sequences in field "Sequence", the measured expression levels in "Des" and the Minimum Free Energy (MFE) between nucleotides -4 and +37 in "rnaEnergyMinus4to37". This data was obtained in supplementary files from Supek and Smuk article. The field "rnaEnergyEntireProt" contains MFE using all the protein nucleotides and was calculated using software "RNAFold" from "Vienna RNA package".  

Welch dataset, "Data_Codon_WithNorm_MFE.mat", contains the protein sequences in field "Sequence", the measured expression levels in "Des" and "DesNorm", the employed sequences in "Used" and some input features in "In". Only "DesNorm", which contains normalized expression levels, was used as expression level in calculations. From the features contained in field "In" only column 9 was used. This column corresponds to Minimum Free Energy (MFE) between nucleotides -4 and +38. This data is available in Welch work supplementary files. The field "MFE" contains MFE using all the protein nucleotides and was calculated using software "RNAFold" from "Vienna RNA package".
     
