# Supplementary material for: Improving Protein Expression Prediction Using Extra Features and Ensemble Averaging
Source: PLoS One. 2016 Mar 2;11(3):e0150369. doi: 10.1371/journal.pone.0150369 (PMC4775025; doi:10.1371/journal.pone.0150369)
Supplement: S1 Software — (ZIP) [file pone.0150369.s001.zip › EnsembleAveraging/ReadmeEnsembleAveraging.txt]

From the article: "Improving Protein Expression Prediction Using Extra Features and Ensemble Averaging" 
Submitted to: PLOS ONE
Authors: Armando Fernandes and Susana Vinga
Email: arm.fernandes@gmail.com
Affiliation: IDMEC, Instituto Superior Técnico, Universidade de Lisboa, Av. Rovisco Pais 1, 1049-001 Lisboa, Portugal.
Date: 30/06/2015

DISCLAIMER: Use this software at your own risk. No warranty is provided.


Function "EnsembleAveragingSVM.m" provides the results of each SVM composing the ensemble average with each row containing the same protein encoding. This is necessary due to the use of different protein encoding sortings in n-fold cross-validation. This is a validation result.

Function "FindSeq.m" is called by function "EnsembleAveragingSVM.m"
Please set variables "GenFolderName" and "your_username" in function "FindSeq.m"


Function "GetFinalSVM.m" gets all the final SVM models that compose the ensemble average. These can be used to estimate expression levels for new datasets.

To obtain the final models run "ScriptToRunSVMWithNFoldCrossVal2.m" inside directory "SVM". It is necessary to set variable "iOverOuterValFoldArray" to "1:1" and "nPatternsTest" to zero in Welch and to four in Kudla. These four patterns are left out in order to use six fold cross-validation with balanced folds.
