# Supplementary material for: Improving Protein Expression Prediction Using Extra Features and Ensemble Averaging
Source: PLoS One. 2016 Mar 2;11(3):e0150369. doi: 10.1371/journal.pone.0150369 (PMC4775025; doi:10.1371/journal.pone.0150369)
Supplement: S1 Software — (ZIP) [file pone.0150369.s001.zip › EnsembleAveraging/UndoSeq.m]

function [ UndoSeq ] = UndoSeq( Seq )

% This function uses a sequence from function "FindSeq.m" and creates UndoSeq output that reverses that sequence

if size( Seq, 1) < size( Seq, 2)
    Seq = Seq';
end    

for iOverArray =1 : size( Seq, 1)

    UndoSeq(iOverArray,1) = find(Seq == iOverArray);

end
