# Supplementary material for: Improving Protein Expression Prediction Using Extra Features and Ensemble Averaging
Source: PLoS One. 2016 Mar 2;11(3):e0150369. doi: 10.1371/journal.pone.0150369 (PMC4775025; doi:10.1371/journal.pone.0150369)
Supplement: S1 Software — (ZIP) [file pone.0150369.s001.zip › Features/ReadmeFeatures.txt~]

From the article: "Improving Protein Expression Prediction Using Extra Features and Ensemble Averaging" 
Submitted to: PLOS ONE
Authors: Armando Fernandes and Susana Vinga
Affiliation: IDMEC, Instituto Superior Técnico, Universidade de Lisboa, Av. Rovisco Pais 1, 1049-001 Lisboa, Portugal.
Date: 30/06/2015

DISCLAIMER: Use this software at your own risk. No warranty is provided.


Please use this software together with that inside diectories "SVM" and "PLS" where functions starting with"ScriptToRun*.m" call the feature calculation functions.
