# Supplementary material for: Improving Protein Expression Prediction Using Extra Features and Ensemble Averaging
Source: PLoS One. 2016 Mar 2;11(3):e0150369. doi: 10.1371/journal.pone.0150369 (PMC4775025; doi:10.1371/journal.pone.0150369)
Supplement: S1 Software — (ZIP) [file pone.0150369.s001.zip › FinalCodonModel/EXAMPLE.txt]

From the article: "Improving Protein Expression Prediction Using Extra Features and Ensemble Averaging" 
Submitted to: PLOS ONE
Authors: Armando Fernandes and Susana Vinga
Email: arm.fernandes@gmail.com
Affiliation: IDMEC, Instituto Superior Técnico, Universidade de Lisboa, Av. Rovisco Pais 1, 1049-001 Lisboa, Portugal.
Date: 30/06/2015

DISCLAIMER: Use this software at your own risk. No warranty is provided.


Open Matlab.

Inside Matlab go to the folder "FinalCodonModel".

To run models for Welch et al. data issue the following command:

[ ResInd, ResEns, NewData ] = FinalEnsembleAveragingResults(1);

Or issue the following command to run models for Supek and Smuk data:

[ ResInd, ResEns, NewData ] = FinalEnsembleAveragingResults(2).


To use the ensembles with your own sequences please create a file similar to "Data_Codon_WithNorm_MFE.mat" or "KudlaDatasetWithEnergy.mat" containing the sequences and Minimum Free Energy values calculated with Vienna RNA package.
Put in the "load" command the name of the file containing your data.

When using ensemble for Welch et al. model set the variable "SelPat" as a vector with "1" at the sequences that must be used and "0" otherwise.  In Welch et al. the variable "NewData.InTemp(:,9)" contains the Minimum Free Energy.

Please be aware that the ensembles were created for the proteins from Welch et al. or Kudla/Supek and Smuc works and do not work for other proteins.
