# Supplementary material for: Improving Protein Expression Prediction Using Extra Features and Ensemble Averaging
Source: PLoS One. 2016 Mar 2;11(3):e0150369. doi: 10.1371/journal.pone.0150369 (PMC4775025; doi:10.1371/journal.pone.0150369)
Supplement: S1 Software — (ZIP) [file pone.0150369.s001.zip › FinalCodonModel/ReadmeFinalCodonModel.txt]

From the article: "Improving Protein Expression Prediction Using Extra Features and Ensemble Averaging" 
Submitted to: PLOS ONE
Authors: Armando Fernandes and Susana Vinga
Email: arm.fernandes@gmail.com
Affiliation: IDMEC, Instituto Superior Técnico, Universidade de Lisboa, Av. Rovisco Pais 1, 1049-001 Lisboa, Portugal.
Date: 30/06/2015

DISCLAIMER: Use this software at your own risk. No warranty is provided.


This directory contains "FinalEnsembleAveragingResults.m" that runs using only files contained in the directory.  

"FinalEnsembleAveragingResults.m" calculates the results of ensemble averaging for both Welch et al. or Kudla/Supek and Smuc datasets.

By changing the files loaded it is possible to test the ensemble averaging model with new protein encodings.

Please be aware that the models were created for the proteins from Welch et al. or Kudla/Supek and Smuc works and do not work for other proteins. 

Some of the files in this directory are repeated in other directories.

The SVMs that compose the ensemble average are inside files "Welch_FinalModels.mat" and "Kudla_FinalModels.mat"
