# Supplementary material for: Improving Protein Expression Prediction Using Extra Features and Ensemble Averaging
Source: PLoS One. 2016 Mar 2;11(3):e0150369. doi: 10.1371/journal.pone.0150369 (PMC4775025; doi:10.1371/journal.pone.0150369)
Supplement: S1 Software — (ZIP) [file pone.0150369.s001.zip › PLS/ReadmePLS.txt]

From the article: "Improving Protein Expression Prediction Using Extra Features and Ensemble Averaging" 
Submitted to: PLOS ONE
Authors: Armando Fernandes and Susana Vinga
Email: arm.fernandes@gmail.com
Affiliation: IDMEC, Instituto Superior Técnico, Universidade de Lisboa, Av. Rovisco Pais 1, 1049-001 Lisboa, Portugal.
Date: 30/06/2015

DISCLAIMER: Use this software at your own risk. No warranty is provided.


Keep the directory structure as the one in the zip file

Start by setting variable "your_username" in "ScriptToRunPLSWithNFoldCrossVal2.m" and "ReadResultsPLSTestSet2.m" 

Run "ScriptToRunPLSWithNFoldCrossVal2.m"

Run "ReadResultsPLSTestSet2.m"


Structure "OuterLoopRep(i).Param" contains the test results for repetition "i" 


To change calculations from Kudla/Supek and Smuc to Welch and vice-versa just uncomment and comment the sections at top of the matlab files 


Parallel processing with Matlabpool is set to 7. Please check if your computer can handle that number of workers.  
