# Supplementary material for: Improving Protein Expression Prediction Using Extra Features and Ensemble Averaging
Source: PLoS One. 2016 Mar 2;11(3):e0150369. doi: 10.1371/journal.pone.0150369 (PMC4775025; doi:10.1371/journal.pone.0150369)
Supplement: S1 Software — (ZIP) [file pone.0150369.s001.zip › PLS/ScriptToRunPLSWithNFoldCrossVal2.m]

function ScriptToRunPLSWithNFoldCrossVal2

% please set variable/string "your_username" to be used in the directories
% please change "GenFolderName" to the directory where calculations are to be stored

your_username = 'armando';

clc;
StartDir=pwd;

%% set Welch

nPatternTest = 5;   
iOverOuterValFoldArray = 1:11 ;         % number of outer folds
iOverRepArray = 1:1;                    % keep this always to one
iOverOuterLoopRepArray = 1:3;           % number of nested n-fold cross-validation repetitions

kFoldVal = 5; % 5                       % number of inner folds
TrainValPerc = (55-nPatternTest)/55;
GenFolderName = ['C:\Users\' your_username '\Documents\CalculationsTest\PLS\Welch\PLS_MFEBiasLabelCount_3rep'];
info = 'Dados Codon optimisation. Welch. Output expression';
UsePreviousSeq = 0; % keep to zero
cd ('..\Data')
load('Data_Codon_WithNorm_MFE.mat')

SelPat = Data.Used & ~isnan(Data.Des) ;

NewData.MFE = Data.MFE;
NewData.InTemp = Data.In( SelPat ,:);
NewData.Des = Data.DesNorm( SelPat );  % DesNorm


cd('..\features')
NewData.CodonCount =  codoncountArray(  Data.Sequence( SelPat ,:)  );
[ ~, NewData.Codon ] = nt2codons(  Data.Sequence( SelPat ,:)  );
[ NewData.CodonBias , ~ ] = CodonBiasArray( Data.Sequence( SelPat ) );  

 NewData.In = [NewData.MFE(SelPat) NewData.CodonBias(:,1:end-3) NewData.Codon NewData.CodonCount];
% NewData.In = [NewData.CodonBias(:,[1,3,4,13,14,17,21,33,35,37,39,43,45,46,53])]; % Bias used in Welch article


%% set Kudla parameters

% nPatternTest = 22;  
% iOverOuterValFoldArray = 1:7;       % number of outer folds
% iOverRepArray = 1:1;                % keep this always to one
% iOverOuterLoopRepArray = 1:3;      % number of nested n-fold cross-validation repetitions
% 
% kFoldVal = 6;                       % number of inner folds
% TrainValPerc = (154-nPatternTest)/154;
% GenFolderName = ['C:\Users\' your_username '\Documents\CalculationsTest\PLS\Kudla\PLS_MFEBiasLabelCount_3rep'];
% info = 'Dados Codon optimisation. Kudla. Output is normalized fluorescence';
% UsePreviousSeq = 0; % keep to zero
% 
% cd ('..\Data')
% load('kudla_dataset_WithEnergy.mat')
% 
% cd('..\Features')
% [ NewData.CodonBias , ~ ] = CodonBiasArray( Data.Sequence );  
% [ ~ , NewData.Codon ] = nt2codons( Data.Sequence ); 
% NewData.CodonCount =  codoncountArray(  Data.Sequence );
% 
% %  NewData.In = [Data.rnaEnergyMinus4to37 NewData.CodonBias];
% NewData.In = [Data.rnaEnergyMinus4to37 NewData.CodonBias NewData.Codon NewData.CodonCount];
% 
% NewData.Des = Data.Des;


%%

cd(StartDir)

if matlabpool('size') ~=0
    matlabpool close
end

matlabpool(7)

rand('state',sum(100*clock));


for iOverOuterLoopRep = iOverOuterLoopRepArray
    
    if UsePreviousSeq
        %SeqZero = FindSeq; %% to get previously used sequence
        error('ARM: not yet implemented')
    else
        SeqZero = randperm(size(NewData.Des,1)); %% random choice
    end
    
    NewData.In = NewData.In (SeqZero,:);
    NewData.Des = NewData.Des (SeqZero,:);
    
    parfor iOverOuterValFold = iOverOuterValFoldArray
        
        SeqStart = (1:size(NewData.Des,1))';
        TestPatIndexInSeq = (iOverOuterValFold-1) * nPatternTest+1 : iOverOuterValFold * nPatternTest;
        TestPatValueInSeq = SeqStart(TestPatIndexInSeq);
        SeqStart(TestPatIndexInSeq) = [];
        SeqStart = [SeqStart; TestPatValueInSeq];
        
        for iOverRep = iOverRepArray
            
            Seq = SeqStart;
            SeqStartTemp = SeqStart( 1:end-nPatternTest );
            Seq(1:end-nPatternTest) = SeqStartTemp ( randperm( size(NewData.Des,1) - nPatternTest ) );
            
            for iOverTestPatterns = 1 : nPatternTest
                if ~isempty(find(Seq(1:end-nPatternTest) == Seq(end-iOverTestPatterns+1) ))
                    error('ARM: There are repeat patterns with test set')
                end
            end
            
            PLSWithNFoldCrossVal( NewData.In(Seq,:) , NewData.Des(Seq,:), TrainValPerc, kFoldVal, ...
                [ GenFolderName '\OuterLoopRep' num2str(iOverOuterLoopRep) ...
                 '\OuterFold_' num2str(iOverOuterValFold) '\Rep_' num2str(iOverRep)],info)
            
        end % for iOverRep = iOverRepArray
        
    end % parfor iOverOuterValFold = iOverOuterValFoldArray
    
end % for iOverOuterLoopRep = iOverOuterLoopRepArray

matlabpool close
