# Supplementary material for: Improving Protein Expression Prediction Using Extra Features and Ensemble Averaging
Source: PLoS One. 2016 Mar 2;11(3):e0150369. doi: 10.1371/journal.pone.0150369 (PMC4775025; doi:10.1371/journal.pone.0150369)
Supplement: S1 Software — (ZIP) [file pone.0150369.s001.zip › ReadmeGeneral.txt]

From the article: "Improving Protein Expression Prediction Using Extra Features and Ensemble Averaging" 
Submitted to: PLOS ONE
Authors: Armando Fernandes and Susana Vinga
Email: arm.fernandes@gmail.com
Affiliation: IDMEC, Instituto Superior Técnico, Universidade de Lisboa, Av. Rovisco Pais 1, 1049-001 Lisboa, Portugal.
Date: 30/06/2015

DISCLAIMER: Use this software at your own risk. No warranty is provided.


Matlab version R2010a.

LIBSVM version 3.19 

Please read the "readme*.txt" files inside directories for instructions.


Keep the directory structure as the one in GoogleDrive or in the .zip file.

Make sure to set the required variables for the software to work.


Directories "PLS", "SVM" contain Matlab software to create models.

Directory "EnsembleAveraging" contains software to determine the validation results of the ensembles and softwre to get together the final SVMs that compose the ensemble once they are determined with software inside directory "SVM".

Directory "Features" contains Matlab software to calculate the features that are used as inputs of the models.

Directory "Data" contains the protein encodings, with measured expression levels and some input features from articles.

Directory "FinalCodonModel" contains Matlab software that calculates the results of ensemble averaging for both Welch et al. and Kudla/ Supek and Smuc datasets using final SVM. It contains also the final SVMs.
