# Supplementary material for: Improving Protein Expression Prediction Using Extra Features and Ensemble Averaging
Source: PLoS One. 2016 Mar 2;11(3):e0150369. doi: 10.1371/journal.pone.0150369 (PMC4775025; doi:10.1371/journal.pone.0150369)
Supplement: S1 Software — (ZIP) [file pone.0150369.s001.zip › SVM/ReadmeSVM.txt~]

Set SVM parameter values in function "GetPar" inside "SVMWithNFoldCrossVal3.m"

Set variable "your_username" in "ScriptToRunSVMWithNFoldCrossVal2.m", "ReadNFoldCrossValResultsSVM.m" and "ReadResultsSVMTestSet2.m"


Run "ScriptToRunSVMWithNFoldCrossVal2.m"

Run "ReadNFoldCrossValResultsSVM.m" and keep output "resMSEVal" 

Run "ReadResultsSVMTestSet2.m" and keep output "OuterLoopRep"

Run "FinalTestResultsSVM.m"


Structure "TestRes(i)" contains test results for repetition "i". Repetition "i" contains the desired values for test, "DesiredTest", the values from the models "SumAllRepTest", the squared correlation coefficient, "CorrSqr", and mean squared error, "MSE", between "DesiredTest" and "SumAllRepTest".     


To change calculations from Kudla/Supek and Smuc to Welch and vice-versa just uncomment and comment the sections at top of the matlab files 


Parallel processing with Matlabpool is set to 7. Please check if your computer can handle that number of workers.  
