# Supplementary material for: Improving Protein Expression Prediction Using Extra Features and Ensemble Averaging
Source: PLoS One. 2016 Mar 2;11(3):e0150369. doi: 10.1371/journal.pone.0150369 (PMC4775025; doi:10.1371/journal.pone.0150369)
Supplement: S1 Software — (ZIP) [file pone.0150369.s001.zip › libSVM/libsvm-3.19/Makefile]

CXX ?= g++
CFLAGS = -Wall -Wconversion -O3 -fPIC
SHVER = 2
OS = $(shell uname)

all: svm-train svm-predict svm-scale

lib: svm.o
	if [ "$(OS)" = "Darwin" ]; then \
		SHARED_LIB_FLAG="-dynamiclib -Wl,-install_name,libsvm.so.$(SHVER)"; \
	else \
		SHARED_LIB_FLAG="-shared -Wl,-soname,libsvm.so.$(SHVER)"; \
	fi; \
	$(CXX) $${SHARED_LIB_FLAG} svm.o -o libsvm.so.$(SHVER)

svm-predict: svm-predict.c svm.o
	$(CXX) $(CFLAGS) svm-predict.c svm.o -o svm-predict -lm
svm-train: svm-train.c svm.o
	$(CXX) $(CFLAGS) svm-train.c svm.o -o svm-train -lm
svm-scale: svm-scale.c
	$(CXX) $(CFLAGS) svm-scale.c -o svm-scale
svm.o: svm.cpp svm.h
	$(CXX) $(CFLAGS) -c svm.cpp
clean:
	rm -f *~ svm.o svm-train svm-predict svm-scale libsvm.so.$(SHVER)
