# Supplementary material for: Improving Protein Expression Prediction Using Extra Features and Ensemble Averaging
Source: PLoS One. 2016 Mar 2;11(3):e0150369. doi: 10.1371/journal.pone.0150369 (PMC4775025; doi:10.1371/journal.pone.0150369)
Supplement: S1 Software — (ZIP) [file pone.0150369.s001.zip › libSVM/libsvm-3.19/matlab/make.m]

% This make.m is for MATLAB and OCTAVE under Windows, Mac, and Unix

try
	Type = ver;
	% This part is for OCTAVE
	if(strcmp(Type(1).Name, 'Octave') == 1)
		mex libsvmread.c
		mex libsvmwrite.c
		mex svmtrain.c ../svm.cpp svm_model_matlab.c
		mex svmpredict.c ../svm.cpp svm_model_matlab.c
	% This part is for MATLAB
	% Add -largeArrayDims on 64-bit machines of MATLAB
	else
		mex CFLAGS="\$CFLAGS -std=c99" -largeArrayDims -I"C:\Program Files (x86)\Microsoft Visual Studio 9.0\VC\include" libsvmread.c
		mex CFLAGS="\$CFLAGS -std=c99" -largeArrayDims -I"C:\Program Files (x86)\Microsoft Visual Studio 9.0\VC\include" libsvmwrite.c
		mex CFLAGS="\$CFLAGS -std=c99" -largeArrayDims -I"C:\Program Files (x86)\Microsoft Visual Studio 9.0\VC\include" svmtrain.c ../svm.cpp svm_model_matlab.c
		mex CFLAGS="\$CFLAGS -std=c99" -largeArrayDims -I"C:\Program Files (x86)\Microsoft Visual Studio 9.0\VC\include" svmpredict.c ../svm.cpp svm_model_matlab.c
	end
catch
	fprintf('If make.m fails, please check README about detailed instructions.\n');
end
