# Supplementary material for: Improving Protein Expression Prediction Using Extra Features and Ensemble Averaging
Source: PLoS One. 2016 Mar 2;11(3):e0150369. doi: 10.1371/journal.pone.0150369 (PMC4775025; doi:10.1371/journal.pone.0150369)
Supplement: S1 Software — (ZIP) [file pone.0150369.s001.zip › libSVM/libsvm-3.19/matlab/svm_model_matlab.h]

const char *model_to_matlab_structure(mxArray *plhs[], int num_of_feature, struct svm_model *model);
struct svm_model *matlab_matrix_to_model(const mxArray *matlab_struct, const char **error_message);
