# Supplementary material for: Improving Protein Expression Prediction Using Extra Features and Ensemble Averaging
Source: PLoS One. 2016 Mar 2;11(3):e0150369. doi: 10.1371/journal.pone.0150369 (PMC4775025; doi:10.1371/journal.pone.0150369)
Supplement: S1 Software — (ZIP) [file pone.0150369.s001.zip › libSVM/libsvm-3.19/python/Makefile]

all = lib

lib:
	make -C .. lib
