# Supplementary material for: Improving Protein Expression Prediction Using Extra Features and Ensemble Averaging
Source: PLoS One. 2016 Mar 2;11(3):e0150369. doi: 10.1371/journal.pone.0150369 (PMC4775025; doi:10.1371/journal.pone.0150369)
Supplement: S1 Software — (ZIP) [file pone.0150369.s001.zip › libSVM/libsvm-3.19/svm-toy/gtk/Makefile]

CC? = gcc
CXX? = g++
CFLAGS = -Wall -O3 -g `pkg-config --cflags gtk+-2.0`
LIBS = `pkg-config --libs gtk+-2.0`

svm-toy: main.o interface.o callbacks.o ../../svm.o
	$(CXX) $(CFLAGS) main.o interface.o callbacks.o ../../svm.o -o svm-toy $(LIBS)

main.o: main.c
	$(CC) $(CFLAGS) -c main.c

interface.o: interface.c interface.h
	$(CC) $(CFLAGS) -c interface.c

callbacks.o: callbacks.cpp callbacks.h
	$(CXX) $(CFLAGS) -c callbacks.cpp

../../svm.o: ../../svm.cpp ../../svm.h
	make -C ../.. svm.o

clean:
	rm -f *~ callbacks.o svm-toy main.o interface.o callbacks.o ../../svm.o
