# Supplementary material for: Improving Protein Expression Prediction Using Extra Features and Ensemble Averaging
Source: PLoS One. 2016 Mar 2;11(3):e0150369. doi: 10.1371/journal.pone.0150369 (PMC4775025; doi:10.1371/journal.pone.0150369)
Supplement: S1 Software — (ZIP) [file pone.0150369.s001.zip › libSVM/libsvm-3.19/svm-toy/gtk/callbacks.cpp]

#include <gtk/gtk.h>
#include <stdio.h>
#include <stdlib.h>
#include <string.h>
#include <ctype.h>
#include <list>
#include "callbacks.h"
#include "interface.h"
#include "../../svm.h"
using namespace std;

#define DEFAULT_PARAM "-t 2 -c 100"
#define XLEN 500
#define YLEN 500

GdkColor colors[] = 
{
	{0,0,0,0},
	{0,0,120<<8,120<<8},
	{0,120<<8,120<<8,0},
	{0,120<<8,0,120<<8},
	{0,0,200<<8,200<<8},
	{0,200<<8,200<<8,0},
	{0,200<<8,0,200<<8},
};

GdkGC *gc;
GdkPixmap *pixmap;
extern "C" GtkWidget *draw_main;
GtkWidget *draw_main;
extern "C" GtkWidget *entry_option;
GtkWidget *entry_option;

typedef struct {
	double x, y;
	signed char value;
} point;

list<point> point_list;
int current_value = 1;

extern "C" void svm_toy_initialize()
{
	gboolean success[7];

	gdk_colormap_alloc_colors(
		gdk_colormap_get_system(),
		colors,
		7,
		FALSE,
		TRUE,
		success);

	gc = gdk_gc_new(draw_main->window);
	pixmap = gdk_pixmap_new(draw_main->window,XLEN,YLEN,-1);
	gdk_gc_set_foreground(gc,&colors[0]);
	gdk_draw_rectangle(pixmap,gc,TRUE,0,0,XLEN,YLEN);
	gtk_entry_set_text(GTK_ENTRY(entry_option),DEFAULT_PARAM);
}

void redraw_area(GtkWidget* widget, int x, int y, int w, int h)
{
	gdk_draw_pixmap(widget->window,
			gc,
			pixmap,
			x,y,x,y,w,h);
}

void draw_point(const point& p)
{
	gdk_gc_set_foreground(gc,&colors[p.value+3]);
	gdk_draw_rectangle(pixmap, gc, TRUE,int(p.x*XLEN),int(p.y*YLEN),4,4);
	gdk_draw_rectangle(draw_main->window, gc, TRUE,int(p.x*XLEN),int(p.y*YLEN),4,4);
}

void draw_all_points()
{
	for(list<point>::iterator p = point_list.begin(); p != point_list.end();p++)
		draw_point(*p);
}

void clear_all()
{
	point_list.clear();
	gdk_gc_set_foreground(gc,&colors[0]);
	gdk_draw_rectangle(pixmap,gc,TRUE,0,0,XLEN,YLEN);
	redraw_area(draw_main,0,0,XLEN,YLEN);
}

void
on_button_change_clicked               (GtkButton       *button,
                                        gpointer         user_data)
{
	++current_value;
	if(current_value > 3) current_value = 1;
}

void
on_button_run_clicked                  (GtkButton       *button,
                                        gpointer         user_data)
{
	// guard
	if(point_list.empty()) return;

	svm_parameter param;
	int i,j;	

	// default values
	param.svm_type = C_SVC;
	param.kernel_type = RBF;
	param.degree = 3;
	param.gamma = 0;
	param.coef0 = 0;
	param.nu = 0.5;
	param.cache_size = 100;
	param.C = 1;
	param.eps = 1e-3;
	param.p = 0.1;
	param.shrinking = 1;
	param.probability = 0;
	param.nr_weight = 0;
	param.weight_label = NULL;
	param.weight = NULL;

	// parse options
	const char *p = gtk_entry_get_text(GTK_ENTRY(entry_option));

	while (1) {
		while (*p && *p != '-')
			p++;

		if (*p == '\0')
			break;

		p++;
		switch (*p++) {
			case 's':
				param.svm_type = atoi(p);
				break;
			case 't':
				param.kernel_type = atoi(p);
				break;
			case 'd':
				param.degree = atoi(p);
				break;
			case 'g':
				param.gamma = atof(p);
				break;
			case 'r':
				param.coef0 = atof(p);
				break;
			case 'n':
				param.nu = atof(p);
				break;
			case 'm':
				param.cache_size = atof(p);
				break;
			case 'c':
				param.C = atof(p);
				break;
			case 'e':
				param.eps = atof(p);
				break;
			case 'p':
				param.p = atof(p);
				break;
			case 'h':
				param.shrinking = atoi(p);
				break;
			case 'b':
				param.probability = atoi(p);
				break;
			case 'w':
				++param.nr_weight;
				param.weight_label = (int *)realloc(param.weight_label,sizeof(int)*param.nr_weight);
				param.weight = (double *)realloc(param.weight,sizeof(double)*param.nr_weight);
				param.weight_label[param.nr_weight-1] = atoi(p);
				while(*p && !isspace(*p)) ++p;
				param.weight[param.nr_weight-1] = atof(p);
				break;
		}
	}
	
	// build problem
	svm_problem prob;

	prob.l = point_list.size();
	prob.y = new double[prob.l];

	if(param.kernel_type == PRECOMPUTED)
	{
	}
	else if(param.svm_type == EPSILON_SVR ||
		param.svm_type == NU_SVR)
	{
		if(param.gamma == 0) param.gamma = 1;
		svm_node *x_space = new svm_node[2 * prob.l];
		prob.x = new svm_node *[prob.l];

		i = 0;
		for (list <point>::iterator q = point_list.begin(); q != point_list.end(); q++, i++)
		{
			x_space[2 * i].index = 1;
			x_space[2 * i].value = q->x;
			x_space[2 * i + 1].index = -1;
			prob.x[i] = &x_space[2 * i];
			prob.y[i] = q->y;
		}

		// build model & classify
		svm_model *model = svm_train(&prob, &param);
		svm_node x[2];
		x[0].index = 1;
		x[1].index = -1;
		int *j = new int[XLEN];
	
		for (i = 0; i < XLEN; i++) 
		{
			x[0].value = (double) i / XLEN;
			j[i] = (int)(YLEN*svm_predict(model, x));
		}

		gdk_gc_set_foreground(gc,&colors[0]);
		gdk_draw_line(pixmap,gc,0,0,0,YLEN-1);
		gdk_draw_line(draw_main->window,gc,0,0,0,YLEN-1);
		
		int p = (int)(param.p * YLEN);
		for(i = 1; i < XLEN; i++)
		{
			gdk_gc_set_foreground(gc,&colors[0]);
			gdk_draw_line(pixmap,gc,i,0,i,YLEN-1);
			gdk_draw_line(draw_main->window,gc,i,0,i,YLEN-1);
			
			gdk_gc_set_foreground(gc,&colors[5]);
			gdk_draw_line(pixmap,gc,i-1,j[i-1],i,j[i]);
			gdk_draw_line(draw_main->window,gc,i-1,j[i-1],i,j[i]);
			
			if(param.svm_type == EPSILON_SVR)
			{
				gdk_gc_set_foreground(gc,&colors[2]);
				gdk_draw_line(pixmap,gc,i-1,j[i-1]+p,i,j[i]+p);
				gdk_draw_line(draw_main->window,gc,i-1,j[i-1]+p,i,j[i]+p);
			
				gdk_gc_set_foreground(gc,&colors[2]);
				gdk_draw_line(pixmap,gc,i-1,j[i-1]-p,i,j[i]-p);
				gdk_draw_line(draw_main->window,gc,i-1,j[i-1]-p,i,j[i]-p);
			}
		}

		svm_free_and_destroy_model(&model);
		delete[] j;
		delete[] x_space;
		delete[] prob.x;
		delete[] prob.y;
	}
	else
	{
		if(param.gamma == 0) param.gamma = 0.5;
		svm_node *x_space = new svm_node[3 * prob.l];
		prob.x = new svm_node *[prob.l];

		i = 0;
		for (list <point>::iterator q = point_list.begin(); q != point_list.end(); q++, i++)
		{
			x_space[3 * i].index = 1;
			x_space[3 * i].value = q->x;
			x_space[3 * i + 1].index = 2;
			x_space[3 * i + 1].value = q->y;
			x_space[3 * i + 2].index = -1;
			prob.x[i] = &x_space[3 * i];
			prob.y[i] = q->value;
		}

		// build model & classify
		svm_model *model = svm_train(&prob, &param);
		svm_node x[3];
		x[0].index = 1;
		x[1].index = 2;
		x[2].index = -1;
	
		for (i = 0; i < XLEN; i++) 
			for (j = 0; j < YLEN; j++) {
				x[0].value = (double) i / XLEN;
				x[1].value = (double) j / YLEN;
				double d = svm_predict(model, x);
				if (param.svm_type == ONE_CLASS && d<0) d=2;
				gdk_gc_set_foreground(gc,&colors[(int)d]);
				gdk_draw_point(pixmap,gc,i,j);
				gdk_draw_point(draw_main->window,gc,i,j);
			}

		svm_free_and_destroy_model(&model);
		delete[] x_space;
		delete[] prob.x;
		delete[] prob.y;
	}
	free(param.weight_label);
	free(param.weight);
	draw_all_points();
}

void
on_button_clear_clicked                (GtkButton       *button,
                                        gpointer         user_data)
{
	clear_all();
}

void
on_window1_destroy                     (GtkObject       *object,
                                        gpointer         user_data)
{
	gtk_exit(0);
}

gboolean
on_draw_main_button_press_event        (GtkWidget       *widget,
                                        GdkEventButton  *event,
                                        gpointer         user_data)
{
	point p = {(double)event->x/XLEN, (double)event->y/YLEN, current_value};
	point_list.push_back(p);
	draw_point(p);
	return FALSE;
}

gboolean
on_draw_main_expose_event              (GtkWidget       *widget,
                                        GdkEventExpose  *event,
                                        gpointer         user_data)
{
	redraw_area(widget,
		    event->area.x, event->area.y,
		    event->area.width, event->area.height);
	return FALSE;
}

GtkWidget *fileselection;
static enum { SAVE, LOAD } fileselection_flag;

void show_fileselection()
{
	fileselection = create_fileselection();
	gtk_signal_connect_object(
		GTK_OBJECT(GTK_FILE_SELECTION(fileselection)->ok_button),
		"clicked", GTK_SIGNAL_FUNC(gtk_widget_destroy),
		(GtkObject *) fileselection);
	
	gtk_signal_connect_object (GTK_OBJECT
		(GTK_FILE_SELECTION(fileselection)->cancel_button),
		"clicked", GTK_SIGNAL_FUNC(gtk_widget_destroy),
		(GtkObject *) fileselection);

	gtk_widget_show(fileselection);
}

void
on_button_save_clicked                 (GtkButton       *button,
                                        gpointer         user_data)
{
	fileselection_flag = SAVE;
	show_fileselection();
}


void
on_button_load_clicked                 (GtkButton       *button,
                                        gpointer         user_data)
{
	fileselection_flag = LOAD;
	show_fileselection();
}

void
on_filesel_ok_clicked                  (GtkButton       *button,
                                        gpointer         user_data)
{
	gtk_widget_hide(fileselection);
	const char *filename = gtk_file_selection_get_filename(GTK_FILE_SELECTION(fileselection));

	if(fileselection_flag == SAVE)
	{
		FILE *fp = fopen(filename,"w");
		
		const char *p = gtk_entry_get_text(GTK_ENTRY(entry_option));
		const char* svm_type_str = strstr(p, "-s ");
		int svm_type = C_SVC;
		if(svm_type_str != NULL)
			sscanf(svm_type_str, "-s %d", &svm_type);
		
		if(fp)
		{
			if(svm_type == EPSILON_SVR || svm_type == NU_SVR)
			{
				for(list<point>::iterator p = point_list.begin(); p != point_list.end();p++)
					fprintf(fp,"%f 1:%f\n", p->y, p->x);
			}
			else
			{
				for(list<point>::iterator p = point_list.begin(); p != point_list.end();p++)
					fprintf(fp,"%d 1:%f 2:%f\n", p->value, p->x, p->y);
			}
			fclose(fp);
		}

	}
	else if(fileselection_flag == LOAD)
	{
		FILE *fp = fopen(filename,"r");
		if(fp)
		{
			clear_all();
			char buf[4096];
			while(fgets(buf,sizeof(buf),fp))
			{
				int v;
				double x,y;
				if(sscanf(buf,"%d%*d:%lf%*d:%lf",&v,&x,&y)==3)
				{
					point p = {x,y,v};
					point_list.push_back(p);
				}
				else if(sscanf(buf,"%lf%*d:%lf",&y,&x)==2)
				{
					point p = {x,y,current_value};
					point_list.push_back(p);
				}
				else
					break;
			}
			fclose(fp);
			draw_all_points();
		}				
	}
}

void
on_fileselection_destroy               (GtkObject       *object,
                                        gpointer         user_data)
{
}

void
on_filesel_cancel_clicked              (GtkButton       *button,
                                        gpointer         user_data)
{
}
