# Supplementary material for: Improving Protein Expression Prediction Using Extra Features and Ensemble Averaging
Source: PLoS One. 2016 Mar 2;11(3):e0150369. doi: 10.1371/journal.pone.0150369 (PMC4775025; doi:10.1371/journal.pone.0150369)
Supplement: S1 Software — (ZIP) [file pone.0150369.s001.zip › libSVM/libsvm-3.19/svm.def]

LIBRARY libsvm
EXPORTS
	svm_train	@1
	svm_cross_validation	@2
	svm_save_model	@3
	svm_load_model	@4
	svm_get_svm_type	@5
	svm_get_nr_class	@6
	svm_get_labels	@7
	svm_get_svr_probability	@8
	svm_predict_values	@9
	svm_predict	@10
	svm_predict_probability	@11
	svm_free_model_content	@12
	svm_free_and_destroy_model	@13
	svm_destroy_param	@14
	svm_check_parameter	@15
	svm_check_probability_model	@16
	svm_set_print_string_function	@17
	svm_get_sv_indices	@18
	svm_get_nr_sv	@19
